# Supplementary material for: 2-Arylpropionic Acid Pyrazolamides as Cannabinoid CB2 Receptor Inverse Agonists Endowed with Anti-Inflammatory Properties
Source: Pharmaceuticals (Basel). 2022 Dec 6;15(12):1519. doi: 10.3390/ph15121519 (PMC9781268; doi:10.3390/ph15121519)
Supplement: Supplementary file 1 [file pharmaceuticals-15-01519-s001.zip]

Archive with 1 entries (1 files):
- pharmaceuticals-1977773-supplementary.pdf
